# Supplementary material for: Environmental relevant concentrations of copper sulphate induce biochemical and molecular toxicity in Labeo rohita
Source: PLoS One. 2025 Jul 28;20(7):e0328238. doi: 10.1371/journal.pone.0328238 (PMC12303335; doi:10.1371/journal.pone.0328238)
Supplement: S1 File — (XLS) [file pone.0328238.s001.xls]

## Sheet: Sheet1
Days	Groups
	A	B	C	D
	(Control)	(0.28µg/L)	(0.42µg/L)	(0.56µg/L)
Notched nucleus (%)
12	1.79±0.01	1.85±0.01	2.33±0.08*	2.64±0.10*
24	1.76±0.01	1.89±0.02	2.48±0.09*	2.69±0.07*
36	1.76±0.01	1.84±0.01	2.65±0.11*	2.53±0.09*
Binucleate nucleus (%)
12	1.42±0.17	1.48±0.12	1.62±0.08	1.71±0.04
24	1.46±0.19	1.57±0.04	1.86±0.09	3.08±0.09*
36	1.47±0.12	1.61±0.06	3.88±0.04*	3.09±0.08*
Micronucleus (%)
12	1.71±0.17	1.81±0.18	1.83±0.07	1.91±0.07
24	1.72±0.23	1.94±0.08	1.87±0.12	4.02±0.04*
36	1.73±0.20	1.99±0.12	3.72±0.13*	4.23±0.05*
Condensed nucleus (%)
12	2.09±0.56	2.22±0.20	2.51±0.65	2.39±0.11
24	2.28±0.32	2.33±0.50	3.80±0.15	4.16±0.04*
36	2.43±0.47	2.45±0.12	4.93±0.69*	6.25±0.25*
Spindle shaped erythrocyte (%)
12	1.42±0.20	2.67±0.14	3.20±0.19*	4.37±0.25*
24	1.48±0.18	2.76±0.18	3.32±0.13*	4.96±0.20*
36	1.52±0.33	2.81±0.32	3.47±0.16*	5.01±0.09*
Spherocytes (%)
12	1.92±0.02	2.46±0.16	3.43±0.07*	4.18±0.22
24	1.96±0.07	2.54±0.14	3.52±0.09*	4.42±0.15
36	1.99±0.02	2.69±0.09	3.73±0.15*	4.66±0.30
Erythrocytes with lobed nucleus (%)
12	1.38±0.07	1.46±0.05	1.76±0.08	3.47±0.17*
24	1.29±0.01	1.41±0.03	1.56±0.07	3.23±0.23*
36	1.30±0.02	1.46±0.03	1.74±0.08	4.46±0.17*
Erythrocytes with blabbed nucleus (%)
12	1.21±0.16	1.37±0.21	1.52±0.12	2.97±0.11*
24	1.21±0.14	1.46±0.16	1.55±0.10	3.16±0.08*
36	1.18±0.13	1.45±0.15	2.60±0.14*	3.16±0.06*
Erythrocytes with vacuolated nucleus (%)
12	2.34±0.02	2.41±0.01	2.61±0.10	2.97±0.05
24	2.35±0.01	2.42±0.03	2.63±0.04	3.01±0.09*
36	2.38±0.02	2.45±0.04	3.69±0.05*	3.89±0.15*
Pear shaped erythrocyte (%)
12	3.65±0.33	4.02±0.17	5.58±0.13*	7.05±0.03*
24	3.77±0.30	4.17±0.15	6.66±0.31*	7.11±0.19*
36	3.64±0.20	4.19±0.42	6.73±0.27*	7.15±0.07*

## Sheet: Sheet2
Days	Groups/Treatments
	A	B	C	D
	(Control)	(0.28µg/L)	(0.42µg/L)	(0.56µg/L)
Reactive Oxygen Species (Optical density)
12	0.31±0.02	0.32±0.01	0.32±0.03	0.52±0.05*
24	0.33±0.01	0.34±0.03	0.48±0.04*	0.55±0.01*
36	0.32±0.03	0.35±0.01	0.50±0.05*	0.57±0.05*
Thiobarbituric Acid Reactive Substances (nmol TBARS/h/mg protein)
12	40.65±1.42	41.45±3.62	42.25±2.62	52.05±2.12*
24	41.11±1.56	42.86±2.65	47.62±2.61*	55.37±1.21*
36	41.18±2.62	43.02±1.62	48.80±1.62*	57.68±0.62*
Reduced glutathione (μmol GSH/mg protein)
12	2.56±0.03	2.49±0.03	2.44±0.06	2.39±0.03
24	2.42±0.02	2.37±0.06	2.35±0.05	1.99±0.02*
36	2.45±0.04	2.34±0.08	1.74±0.09*	1.95±0.12*
Superoxide dismutase (units/mg protein)
12	10.77±0.28	9.71±0.12	9.66±0.21	9.63±0.31
24	10.66±0.24	9.51±0.29	9.35±0.23	7.20±0.19*
36	10.55±0.32	9.30±0.23	9.05±0.25	6.80±0.11*
Catalase (units/mg protein)
12	3.01±0.14	2.98±0.15	2.86±0.07	2.19±0.04*
24	2.96±0.09	2.88±0.12	2.71±0.05	2.13±0.08*
36	2.93±0.08	2.85±0.10	2.37±0.03*	2.09±0.06*
Peroxidase (units/mg protein)
12	0.39±0.07	0.35±0.04	0.34±0.06	0.34±0.09
24	0.38±0.03	0.33±0.06	0.33±0.04	0.24±0.08*
36	0.37±0.06	0.32±0.11	0.27±0.02*	0.22±0.05*

## Sheet: Sheet3
Days	Treatments
	A	B	C	D
	(Control)	(0.28µg/L)	(0.42µg/L)	(0.56µg/L)
Reactive Oxygen Species (Optical density)
12	0.39±0.01	0.41±0.02	0.42±0.02	0.44±0.02
24	0.40±0.03	0.43±0.01	0.62±0.09*	0.71±0.03*
36	0.41±0.02	0.44±0.03	0.66±0.06*	0.73±0.09*
Thiobarbituric Acid Reactive Substances (nmol TBARS/h/mg protein)
12	18.58±2.16	19.27±1.26	21.15±2.28	21.64±3.60
24	19.06±2.18	21.75±2.13	26.43±3.17*	30.12±1.33*
36	19.16±3.21	22.90±1.11	26.64±2.36*	30.38±2.36*
Reduced glutathione (μmol GSH/mg protein)
12	2.98±0.11	2.88±0.01	2.77±0.07	2.71±0.07
24	2.93±0.15	2.74±0.03	2.14±0.05*	1.75±0.11*
36	2.86±0.13	2.68±0.01	2.09±0.08*	1.71±0.10*
Superoxide dismutase (units/mg protein)
12	13.63±2.11	12.97±2.02	11.95±1.09	8.94±0.33*
24	13.54±1.13	12.68±1.15	10.21±1.31*	8.85±1.23*
36	13.43±2.12	12.46±1.23	10.03±0.28*	8.73±1.25*
Catalase (units/mg protein)
12	4.14±0.18	3.94±0.28	3.89±0.18	3.86±0.13
24	4.10±0.29	3.86±0.07	3.78±0.11	2.48±0.05*
36	4.05±0.21	3.85±0.15	2.36±0.21*	2.24±0.09*
Peroxidase (units/mg protein)
12	3.10±0.22	2.97±0.11	2.92±0.05	2.87±0.06
24	3.09±0.16	2.91±0.07	2.83±0.03	1.96±0.36*
36	3.02±0.13	2.90±0.05	2.29±0.06*	1.92±0.27*

## Sheet: Sheet4
Days	Treatments
	A	B	C	D
	(Control)	(0.28µg/L)	(0.42µg/L)	(0.56µg/L)
Reactive Oxygen Species (Optical density)
12	0.34±0.03	0.35±0.02	0.38±0.03	0.85±0.07*
24	0.35±0.06	0.37±0.04	0.69±0.11*	0.86±0.04*
36	0.38±0.04	0.41±0.03	0.73±0.02*	0.91±0.05*
Thiobarbituric Acid Reactive Substances (nmol TBARS/h/mg protein)
12	37.39±2.94	39.23±1.94	41.07±1.14	54.91±3.74*
24	38.87±1.93	40.66±2.93	50.44±1.99*	56.23±2.91
36	40.02±3.96	41.95±2.95	51.88±2.35*	58.80±4.55*
Reduced glutathione (μmol GSH/mg protein)
12	8.64±1.16	7.63±0.56	6.62±0.16	5.61±0.16*
24	8.36±1.11	7.42±1.10	6.01±0.61*	5.54±0.11*
36	8.31±1.13	7.36±1.05	5.91±1.15*	5.46±0.15*
Superoxide dismutase (units/mg protein)
12	11.63±0.33	10.95±1.11	10.27±0.81	10.25±0.56
24	11.68±0.14	10.31±0.74	9.44±0.14	7.56±0.64*
36	10.72±0.17	9.65±1.17	7.08±0.19*	7.02±0.17*
Catalase (units/mg protein)
12	8.68±0.26	7.50±0.15	7.12±0.28	5.15±0.19*
24	7.99±1.16	7.33±0.52	5.61±0.46*	5.02±0.32*
36	7.93±0.86	6.99±0.76	5.44±0.32*	4.94±0.71*
Peroxidase (units/mg protein)
12	4.06±1.09	3.52±0.51	2.78±0.19*	2.45±0.09*
24	4.01±0.38	3.47±0.29	2.61±0.11*	2.41±0.15*
36	3.94±0.59	3.39±0.32	2.53±0.22*	2.29±0.16*

## Sheet: Sheet5
Days	Treatments
	A	B	C	D
	(Control)	(0.28µg/L)	(0.42µg/L)	(0.56µg/L)
Reactive Oxygen Species (Optical density)
12	0.48±0.11	0.51±0.24	0.53±0.11	0.70±0.16*
24	0.51±0.16	0.54±0.16	0.67±0.20*	0.75±0.28*
36	0.54±0.13	0.58±0.21	0.70±0.13*	0.78±0.21*
Thiobarbituric Acid Reactive Substances (nmol TBARS/h/mg protein)
12	28.49±1.56	32.19±1.26	32.90±1.19	39.61±2.53*
24	29.06±1.62	33.05±1.38	37.05±1.61*	41.04±2.26*
36	29.65±1.71	33.71±1.80	39.77±1.34*	41.83±2.71*
Reduced glutathione (μmol GSH/mg protein)
12	7.68±1.01	6.43±0.59	6.18±0.18	4.93±0.29*
24	7.60±1.16	6.36±1.41	5.11±0.26*	4.87±0.22*
36	7.53±1.32	6.30±1.02	5.07±0.38*	4.35±0.31*
Superoxide dismutase (units/mg protein)
12	15.49±1.32	13.91±1.21	13.83±1.12	9.55±0.32*
24	15.28±1.43	13.10±1.05	10.93±0.95*	8.75±0.65*
36	15.26±1.36	13.07±1.13	10.87±1.01*	8.68±0.46*
Catalase (units/mg protein)
12	5.10±1.09	4.56±0.91	4.42±0.49	3.48±0.22*
24	5.07±1.11	4.53±0.72	3.99±0.57*	3.45±0.19*
36	5.02±1.07	4.46±0.29	3.91±0.63*	3.35±0.27*
Peroxidase (units/mg protein)
12	5.96±0.31	5.31±0.12	4.95±0.13	4.01±0.11*
24	5.92±0.21	5.26±0.27	4.61±0.16*	3.95±0.21*
36	5.87±0.13	5.22±0.05	4.56±0.19*	3.91±0.21*

## Sheet: Sheet6
Histo-pathological lesions / days	Treatments
	A	B	Concentration	D
	(Control)	(0.28µg/L)	(0.42 µg/L)	(0.56g/L)
Day 12
Necrosis of cardiac myocytes	-	+	+	+
Vacuolar Degeneration		+	+	++
Myofibrillosis	-	+	+	++
Neutrophilic myocarditis	-	+	++	++
Edema	-	+	++	++
Hemorrhages	-	-	+	+
Disorganization of cardiac myofibers	-	+	++	++
Eccentric nuclei of cardiac myocyte	-	+	+	++
Day 24
Necrosis of cardiac myocytes	-	+	++	+++
Vacuolar Degeneration		+	++	++++
Myofibrillosis	-	+	+	+++
Neutrophilic myocarditis	-	+	++	+++
Edema	-	+	++	+++
Hemorrhages	-	-	++	++
Disorganization of cardiac myofibers	-	+	+++	++++
Eccentric nuclei of cardiac myocyte	-	+	+++	++++
Day 36
Necrosis of cardiac myocytes	-	+	+++	++++
Vacuolar Degeneration		++	++++	++++
Myofibrillosis	-	+	+++	++++
Neutrophilic myocarditis	-	++	+++	++++
Edema	-	+	+++	++++
Hemorrhages	-	-	++	+++
Disorganization of cardiac myofibers	-	+	+++	++++
Eccentric nuclei of cardiac myocyte	-	+	+++	++++
